# Supplementary material for: Characterization of globulin storage proteins of a low prolamin cereal species in relation to celiac disease
Source: Sci Rep. 2017 Jan 4;7:39876. doi: 10.1038/srep39876 (PMC5209737; doi:10.1038/srep39876)
Supplement: Supplementary Table S2 [file srep39876-s3.xls]

## Sheet: Munka1
Characterization of globulin storage proteins of a low prolamin cereal species in relation to celiac disease
Gyöngyvér Gell, Krisztina Kovács, Gábor Veres, Ilma R. Korponay-Szabó and Angéla Juhász
Supplemental Table 2
List of identified protein hits are presented for each spot separately. First three hits are ranked based on their protein score. Number of unique peptides as well as % sequence coverage is highlighted. Name of the protein and its size (aa), calculated molecular weight and isoelectric point data are included.
Best protein blast hits in the Poaceae, as well conserved protein family domains and characteristic GO terms are also represented.
Spot ID	Uniprot ID	Gene ID	Protein score	Numb of unique pept	% Cov	Protein name	Protein MW	Protein pI	Protein Length (aa)	Blast hit (Poaceae)	GO term	InterPro ID
1	I1GPS5	BRADI1G13040	1684.8	49	67.4	Globulin 1S	64670.9	7.7	580	Globulin 3 (B7U6L4, T. aestivum)	nutrient reservoir activity	IPR006045. Cupin_1.
	I1GMC8	BRADI1G05910	986.8	33	59	Globulin 1S	56024.7	6.7	500	Globulin-1S (M7ZQM3, T. urartu)	nutrient reservoir activity	IPR006045. Cupin_1.
	C3SAE7	EU730902.1	536.6	16	67.3	Prolamin	36045.1	6.8	324	Gamma gliadin-like (H8Y0K1, Ps. Juncea)	nutrient reservoir activity	IPR001376. Gliadin.
2	I1GPS5	BRADI1G13040	1717.5	49	68.3	Globulin 1S	64670.9	7.7	580	Globulin 3 (B7U6L4, T. aestivum)	nutrient reservoir activity	IPR006045. Cupin_1.
	I1GMC8	BRADI1G05910	1379.9	43	67.6	Globulin 1S	56024.7	6.7	500	Globulin-1S (M7ZQM3, T. urartu)	nutrient reservoir activity	IPR006045. Cupin_1.
	C3SAE7	EU730902.1	552	16	67.3	Prolamin	36045.1	6.8	324	Gamma gliadin-like (H8Y0K1, Ps. Juncea)	nutrient reservoir activity	IPR001376. Gliadin.
3	I1GPS5	BRADI1G13040	2375	72	84	Globulin 1S	64670.9	7.7	580	Globulin 3 (B7U6L4, T. aestivum)	nutrient reservoir activity	IPR006045. Cupin_1.
	I1GMC8	BRADI1G05910	1206.3	40	66	Globulin 1S	56024.7	6.7	500	Globulin-1S (M7ZQM3, T. urartu)	nutrient reservoir activity	IPR006045. Cupin_1.
	C3SAE7	EU730902.1	436.2	12	59.9	Prolamin	36045.1	6.8	324	Gamma gliadin-like (H8Y0K1, Ps. Juncea)	nutrient reservoir activity	IPR001376. Gliadin.
4	I1GPS5	BRADI1G13040	2077.1	60	76.9	Globulin 1S	64670.9	7.7	580	Globulin 3 (B7U6L4, T. aestivum)	nutrient reservoir activity	IPR006045. Cupin_1.
	I1GMC8	BRADI1G05910	722.4	22	50.8	Globulin 1S	56024.7	6.7	500	Globulin-1S (M7ZQM3, T. urartu)	nutrient reservoir activity	IPR006045. Cupin_1.
	I1HMK7	BRADI2G38047	564.6	17	49.3	Uncharacterized protein	52271.9	7.6	471	12S seed storage globulin (P12615, A sativa)	nutrient reservoir activity	IPR006044. 11S_seedstore_pln
5	I1GPS5	BRADI1G13040	1965.1	57	74.7	Globulin 1S	64670.9	7.7	580	Globulin 3 (B7U6L4, T. aestivum)	nutrient reservoir activity	IPR006045. Cupin_1.
	I1HMK7	BRADI2G38047	736.4	22	66.9	Uncharacterized protein	52271.9	7.6	471	12S seed storage globulin (P12615, A sativa)	nutrient reservoir activity	IPR006044. 11S_seedstore_pln
	I1GMC8	BRADI1G05910	638.1	20	49.2	Globulin 1S	56024.7	6.7	500	Globulin-1S (M7ZQM3, T. urartu)	nutrient reservoir activity	IPR006045. Cupin_1.
6	I1GMC8	BRADI1G05910	1363.5	43	60.8	Globulin 1S	56024.7	6.7	500	Globulin-1S (M7ZQM3, T. urartu)	nutrient reservoir activity	IPR006045. Cupin_1.
	I1GPS5	BRADI1G13040	1081.2	32	59.5	Globulin 1S	64670.9	7.7	580	Globulin 3 (B7U6L4, T. aestivum)	nutrient reservoir activity	IPR006045. Cupin_1.
	I1IPF2	BRADI4G28220	949.2	27	78.5	Uncharacterized protein	54322.5	6.7	483	12S seed storage globulin (P14812, A sativa)	nutrient reservoir activity	IPR006044. 11S_seedstore_pln.
7	I1HMK7	BRADI2G38047	1717.5	50	92.8	Uncharacterized protein	52271.9	7.6	471	12S seed storage globulin (P12615, A sativa)	nutrient reservoir activity	IPR006044. 11S_seedstore_pln
	I1GMC8	BRADI1G05910	1653.4	50	66.2	Globulin 1S	56024.7	6.7	500	Globulin-1S (M7ZQM3, T. urartu)	nutrient reservoir activity	IPR006045. Cupin_1.
	I1GPS5	BRADI1G13040	1631.5	46	70.3	Globulin 1S	64670.9	7.7	580	Globulin 3 (B7U6L4, T. aestivum)	nutrient reservoir activity	IPR006045. Cupin_1.
8	I1GPS5	BRADI1G13040	1768.3	51	70.3	Globulin 1S	64670.9	7.7	580	Globulin 3 (B7U6L4, T. aestivum)	nutrient reservoir activity	IPR006045. Cupin_1.
	I1HMK7	BRADI2G38047	1673.2	48	91.1	Uncharacterized protein	52271.9	7.6	471	12S seed storage globulin (P12615, A sativa)	nutrient reservoir activity	IPR006044. 11S_seedstore_pln
	I1GMC8	BRADI1G05910	1185.9	37	57.6	Globulin 1S	56024.7	6.7	500	Globulin-1S (M7ZQM3, T. urartu)	nutrient reservoir activity	IPR006045. Cupin_1.
9	I1GPS5	BRADI1G13040	1833.7	50	65	Globulin 1S	64670.9	7.7	580	Globulin 3 (B7U6L4, T. aestivum)	nutrient reservoir activity	IPR006045. Cupin_1.
	I1HMK7	BRADI2G38047	1110.7	32	86	Uncharacterized protein	52271.9	7.6	471	12S seed storage globulin (P12615, A sativa)	nutrient reservoir activity	IPR006044. 11S_seedstore_pln
	I1GMC8	BRADI1G05910	906	30	57	Globulin 1S	56024.7	6.7	500	Globulin-1S (M7ZQM3, T. urartu)	nutrient reservoir activity	IPR006045. Cupin_1.
10	I1GPS5	BRADI1G13040	1571.8	45	67.2	Globulin 1S	64670.9	7.7	580	Globulin 3 (B7U6L4, T. aestivum)	nutrient reservoir activity	IPR006045. Cupin_1.
	I1GMC8	BRADI1G05910	1171.6	36	58.8	Globulin 1S	56024.7	6.7	500	Globulin-1S (M7ZQM3, T. urartu)	nutrient reservoir activity	IPR006045. Cupin_1.
	I1HMK7	BRADI2G38047	860.7	25	76	Uncharacterized protein	52271.9	7.6	471	12S seed storage globulin (P12615, A sativa)	nutrient reservoir activity	IPR006044. 11S_seedstore_pln
11	I1GPS5	BRADI1G13040	1744.8	51	69.5	Globulin 1S	64670.9	7.7	580	Globulin 3 (B7U6L4, T. aestivum)	nutrient reservoir activity	IPR006045. Cupin_1.
	I1GMC8	BRADI1G05910	1023	33	60.2	Uncharacterized protein	56024.7	6.7	500	Globulin-1S (M7ZQM3, T. urartu)	nutrient reservoir activity	IPR006045. Cupin_1.
	I1HMK7	BRADI2G38047	711.2	22	66	Uncharacterized protein	52271.9	7.6	471	12S seed storage globulin (P12615, A sativa)	nutrient reservoir activity	IPR006044. 11S_seedstore_pln
12	I1GPS5	BRADI1G13040	1822.4	53	71.9	Globulin 1S	64670.9	7.7	580	Globulin 3 (B7U6L4, T. aestivum)	nutrient reservoir activity	IPR006045. Cupin_1.
	I1HMK7	BRADI2G38047	913.5	27	82.2	Uncharacterized protein	52271.9	7.6	471	12S seed storage globulin (P12615, A sativa)	nutrient reservoir activity	IPR006044. 11S_seedstore_pln
	I1HNH9	BRADI2G40840	771.1	24	56.5	Uncharacterized protein	55314.5	7.7	492	11S globulin (Q38780, A sativa)	nutrient reservoir activity	IPR006044. 11S_seedstore_pln.
13	I1GPS5	BRADI1G13040	1195	38	58.8	Globulin 1S	64670.9	7.7	580	Globulin 3 (B7U6L4, T. aestivum)	nutrient reservoir activity	IPR006045. Cupin_1.
	I1HMK7	BRADI2G38047	441.4	12	46.7	Uncharacterized protein	52271.9	7.6	471	12S seed storage globulin (P12615, A sativa)	nutrient reservoir activity	IPR006044. 11S_seedstore_pln
	I1GMC8	BRADI1G05910	248.4	10	29	Globulin 1S	56024.7	6.7	500	Globulin-1S (M7ZQM3, T. urartu)	nutrient reservoir activity	IPR006045. Cupin_1
14	I1GPS5	BRADI1G13040	1573.2	45	67.8	Globulin 1S	64670.9	7.7	580	Globulin 3 (B7U6L4, T. aestivum)	nutrient reservoir activity	IPR006045. Cupin_1.
	I1HMK7	BRADI2G38047	741.7	23	73.5	Uncharacterized protein	52271.9	7.6	471	12S seed storage globulin (P12615, A sativa)	nutrient reservoir activity	IPR006044. 11S_seedstore_pln
	I1HBP0	BRADI2G02140	633.1	20	68.6	Uncharacterized protein	39841.2	8.4	379	Predicted protein (F2DS48, H vulgare)	aspartic-type endopeptidase activity	IPR001461. Aspartic_peptidase.
15	I1GMC8	BRADI1G05910	1790.7	54	66.2	Globulin 1S	56024.7	6.7	500	Globulin-1S (M7ZQM3, T. urartu)	nutrient reservoir activity	IPR006045. Cupin_1.
	I1H5Z6	BRADI1G63816	1237.8	40	78.7	Uncharacterized protein	38023.9	6.4	357	Uncharacterized protein (W5E5W7, T aestivum)	-	IPR004238. LEA.
	I1GPS5	BRADI1G13040	951.7	27	52.1	Globulin 1S	64670.9	7.7	580	Globulin 3 (B7U6L4, T. aestivum)	nutrient reservoir activity	IPR006045. Cupin_1.
16	I1H5X3	BRADI1G63610	1301.6	37	85.8	Uncharacterized protein	39491.5	6.7	353	Uncharacterized protein (M8BEB8, Ae. tauschii)	transferase activity	IPR000772. Ricin_B_lectin.
	I1GMC8	BRADI1G05910	1109.8	33	54.6	Globulin 1S	56024.7	6.7	500	Globulin-1S (M7ZQM3, T. urartu)	nutrient reservoir activity	IPR006045. Cupin_1.
	I1HM37	BRADI2G36687	1098.2	33	94.3	Uncharacterized protein	32091.5	7.1	298	Glucose /ribitol dehydrogenase-like protein (M8C904, Ae tauschii)	oxidoreductase activity	IPR002347 Glucose/ribitol dehydrogenase
17	I1GPS5	BRADI1G13040	993	29	55.2	Globulin 1S	64670.9	7.7	580	Globulin 3 (B7U6L4, T. aestivum)	nutrient reservoir activity	IPR006045. Cupin_1.
	I1HI01	BRADI2G20910	920.3	28	75.5	Uncharacterized protein	32612.3	8.4	294	HMW GS y-type (C9E6N6, Th ponticum x T aestivum)	nutrient reservoir activity	IPR001419. Glutenin.
	I1GMC8	BRADI1G05910	911.7	28	54.4	Globulin 1S	56024.7	6.7	500	Globulin-1S (M7ZQM3, T. urartu)	nutrient reservoir activity	IPR006045. Cupin_1.
	I1HEA4	BRADI2G09950	779	28	91.5	proteasome subunit	34299	6.1	307	26S proteasome (475538570, Ae.tauschii)	IPR001353	proteosome alpha-type 6 Ae.tauschii
18	I1GPS5	BRADI1G13040	1043.2	29	56.4	Globulin 1S	64670.9	7.7	580	Globulin 3 (B7U6L4, T. aestivum)	nutrient reservoir activity	IPR006045. Cupin_1.
	I1HM37	BRADI2G36687	989.5	28	89.6	Uncharacterized protein	32091.5	7.1	298	Glucose /ribitol dehydrogenase-like protein (M8C904, Ae tauschii)	oxidoreductase activity	IPR002347 Glucose/ribitol dehydrogenase
	I1HI01	BRADI2G20910	975.8	29	75.5	Uncharacterized protein	32612.3	8.4	294	HMW GS y-type (C9E6N6, Th ponticum x T aestivum)	nutrient reservoir activity	IPR001419. Glutenin
19	I1HIH2	BRADI2G22460	1661.1	48	88.1	Uncharacterized protein	35733.2	6.6	319	Aldose reductase (M7Z0X1, T urartu)	oxidoreductase activity	IPR001395. Aldo/ket_red.
	I1HM37	BRADI2G36687	1298.6	38	96.6	Uncharacterized protein	32091.5	7.1	298	Glucose/ribitol dehydrogenase-like protein (M8C904, Ae tauschii)	oxidoreductase activity	IPR002347 Glucose/ribitol dehydrogenas
	I1GPS5	BRADI1G13040	1013.1	29	53.6	Globulin 1S	64670.9	7.7	580	Globulin 3 (B7U6L4, T. aestivum)	nutrient reservoir activity	IPR006045. Cupin_1.
20	I1HM37	BRADI2G36687	1581.3	48	97.7	Uncharacterized protein	32091.5	7.1	298	Glucose and ribitol dehydrogenase-like protein (M8C904, Ae tauschii)	oxidoreductase activity	IPR002347 Glucose/ribitol dehydrogenas
	I1GPS5	BRADI1G13040	1017.7	30	57.4	Globulin 1S	64670.9	7.7	580	Globulin 3 (B7U6L4, T. aestivum)	nutrient reservoir activity	IPR006045. Cupin_1.
	I1HIH2	BRADI2G22460	840.8	23	74	Uncharacterized protein	35733.2	6.6	319	Aldose reductase (M7Z0X1, T urartu)	oxidoreductase activity	IPR001395. Aldo/ket_red.
21	I1GNN1	BRADI1G09690	1201.7	32	72.2	Xyloglucan endotransglucosylase/hydrolase	31552.7	5.7	284	Xyloglucan endotransglucosylase/hydrolase (Q56TP4, T aestivum)	hydrolase activity	IPR016455. Xyloglucan endotransglucosylase/hydrolase
	I1HMK7	BRADI2G38047	912.5	26	80.9	Uncharacterized protein	52271.9	7.6	471	12S seed storage globulin (P12615, A sativa)	nutrient reservoir activity	IPR006044. 11S_seedstore_pln IPR006045. Cupin_1.
	I1GPS5	BRADI1G13040	813.9	22	49.7	Globulin 1S	64670.9	7.7	580	Globulin 3 (B7U6L4, T. aestivum)	nutrient reservoir activity
22	I1HMK7	BRADI2G38047	1212.9	34	73.9	Uncharacterized protein	52271.9	7.6	471	12S seed storage globulin (P12615, A sativa)	nutrient reservoir activity	IPR006044. 11S_seedstore_pln IPR006045. Cupin_1.
	I1GMC8	BRADI1G05910	774.4	23	41	Globulin 1S	56024.7	6.7	500	Globulin-1S (M7ZQM3, T. urartu)	nutrient reservoir activity	IPR010686. DUF1264
	I1IXV8	BRADI5G10450	557.9	18	67.4	Uncharacterized protein	26131	5.6	236	Lipoprotein (B4FFZ9, Z. mays)	-
23	I1HMK7	BRADI2G38047	1198.7	34	64.8	Uncharacterized protein	52271.9	7.6	471	12S seed storage globulin (P12615, A sativa)	nutrient reservoir activity	IPR006044. 11S_seedstore_pln IPR006045. Cupin_1.
	I1GMC8	BRADI1G05910	527.8	15	31.4	Globulin 1S	56024.7	6.7	500	Globulin-1S (M7ZQM3, T. urartu)	nutrient reservoir activity	IPR006044. 11S_seedstore_pln
	I1HNH9	BRADI2G40840	450.5	15	46.1	Uncharacterized protein	55314.5	7.7	492	11S globulin (Q38780, A sativa)	nutrient reservoir activity
24	I1IPF2	BRADI4G28220	833.7	25	50.5	Uncharacterized protein	54322.5	6.7	483	12S seed storage globulin (P14812, A sativa)	nutrient reservoir activity	IPR006044. 11S_seedstore_pln.
	I1HMK7	BRADI2G38047	705.8	19	54.6	Uncharacterized protein	52271.9	7.6	471	12S seed storage globulin (P12615, A sativa)	nutrient reservoir activity	IPR006044. 11S_seedstore_pln.
	I1HNH9	BRADI2G40840	652.9	21	53	Uncharacterized protein	55314.5	7.7	492	11S globulin (Q38780, A sativa)	nutrient reservoir activity	IPR006044. 11S_seedstore_pln.
25	I1HMK7	BRADI2G38047	1064.8	31	71.8	Uncharacterized protein	52271.9	7.6	471	12S seed storage globulin (P12615, A sativa)	nutrient reservoir activity	IPR006044. 11S_seedstore_pln IPR006044. 11S_seedstore_pln.
	I1IPF2	BRADI4G28220	946.6	29	56.3	Uncharacterized protein	54322.5	6.7	483	12S seed storage globulin (P14812, A sativa)	nutrient reservoir activity	IPR001954. Glia_glutenin.
	I1HMR6	BRADI2G38530	512.7	16	83.4	Uncharacterized protein	20468.4	8.5	181	LMW-GS (H6VLQ5, T. aestivum)	nutrient reservoir activity
26	I1HMR6	BRADI2G38530	746.1	22	86.7	Uncharacterized protein	20468.4	8.5	181	LMW-GS (H6VLQ5, T. aestivum)	nutrient reservoir activity	IPR001954. Glia_glutenin
	I1HMK7	BRADI2G38047	728.7	20	55.6	Uncharacterized protein	52271.9	7.6	471	12S seed storage globulin (P12615, A sativa)	nutrient reservoir activity	IPR006044. 11S_seedstore_pln
	I1IPF2	BRADI4G28220	420.6	13	31.9	Uncharacterized protein	54322.5	6.7	483	12S seed storage globulin (P14812, A sativa)	nutrient reservoir activity	IPR006044. 11S_seedstore_pln.
27	I1HNH9	BRADI2G40840	659.2	21	45.9	Uncharacterized protein	55314.5	7.7	492	11S globulin (Q38780, A sativa)	nutrient reservoir activity	IPR006044. 11S_seedstore_pln.
	I1HMK7	BRADI2G38047	502	16	38.9	Uncharacterized protein	52271.9	7.6	471	12S seed storage globulin (P12615, A sativa)	nutrient reservoir activity	IPR006044. 11S_seedstore_pln
	I1HMK8	BRADI2G38060	502	16	37.1	Uncharacterized protein	54748.4	7.6	493	11S globulin (Q38780, A sativa)	nutrient reservoir activity	IPR006044. 11S_seedstore_pln
28	I1HNH9	BRADI2G40840	780.1	25	48.4	Uncharacterized protein	55314.5	7.7	492	11S globulin (Q38780, A sativa)	nutrient reservoir activity	IPR006044. 11S_seedstore_pln.
	I1HMK7	BRADI2G38047	470.7	15	37.6	Uncharacterized protein	52271.9	7.6	471	12S seed storage globulin (P12615, A sativa)	nutrient reservoir activity	IPR006044. 11S_seedstore_pln
	I1HMK8	BRADI2G38060	470.7	15	35.9	Uncharacterized protein	54748.4	7.6	493	11S globulin (Q38780, A sativa)	nutrient reservoir activity	IPR006044. 11S_seedstore_pln
